# Supplementary material for: Lysosomal Rerouting of Hsp70 Trafficking as a Potential Immune Activating Tool for Targeting Melanoma
Source: Curr Pharm Des. 2013 Jan;19(3):430–40. doi: 10.2174/138161213804143644 (PMC3531874; doi:10.2174/138161213804143644)
Supplement: Supplementary file 1 [file CPD-19-430_SD1.zip]

Archive with 3 entries (2 files):
- 2013_00000019_00000003_0009B/
- 2013_00000019_00000003_0009B/9-Sonnleitner Movie1.avi
- 2013_00000019_00000003_0009B/9-Supplimentary-MS3.pdf
